# Supplementary material for: Curcumin-Based Molecularly Imprinted Polymer Electropolymerized on Single-Use Graphite Electrode for Dipyridamole Analysis
Source: Molecules. 2024 Sep 29;29(19):4630. doi: 10.3390/molecules29194630 (PMC11477586; doi:10.3390/molecules29194630)
Supplement: Supplementary file 1 [file molecules-29-04630-s001.zip]

Archive with 1 entries (1 files):
- molecules-3186517-supplementary.pdf
